# Supplementary material for: Pharmacogenetic Analysis of Voriconazole Treatment in Children
Source: Pharmaceutics. 2022 Jun 17;14(6):1289. doi: 10.3390/pharmaceutics14061289 (PMC9227859; doi:10.3390/pharmaceutics14061289)
Supplement: Supplementary file 1 [file pharmaceutics-14-01289-s001.zip]

Archive with 1 entries (1 files):
- pharmaceutics-1764204-supplementary.pdf
